# Supplementary material for: Mesenchymal Transition and PDGFRA Amplification/Mutation Are Key Distinct Oncogenic Events in Pediatric Diffuse Intrinsic Pontine Gliomas
Source: PLoS One. 2012 Feb 28;7(2):e30313. doi: 10.1371/journal.pone.0030313 (PMC3289615; doi:10.1371/journal.pone.0030313)
Supplement: Table S1 — (XLSX) [file pone.0030313.s005.xlsx]

## Sheet: Feuil1
Genomic region spanning chr4 from 890,272 to 959,990 bp.
Gene	Chr	Start	End	Description
GAK	4	843.065	926.174	cyclin G associated kinase
TMEM175	4	926.261	952.441	transmembrane protein 175
DGKQ	4	952.675	967.344
Genomic region spanning chr4 from 52,689,100 to 55,980,457 bp.
Gene	Chr	Start	End	Description
DCUN1D4	4	52,709,275	52,783,001	DCN1, defective in cullin neddylation 1, domain containing 4 (S. cerevisiae)
LRRC66	4	52,859,866	52,883,786	leucine rich repeat containing 66
SGCB	4	52,886,860	52,904,485	sarcoglycan, beta (43kDa dystrophin-associated glycoprotein)
SPATA18	4	52,917,592	52,963,457	spermatogenesis associated 18 homolog (rat)
USP46	4	53,457,128	53,525,502	ubiquitin specific peptidase 46
SNORA26	4	53,579,415	53,579,537	small nucleolar RNA, H/ACA box 26
RASL11B	4	53,728,494	53,732,995	RAS-like, family 11, member B
SCFD2	4	53,739,151	54,232,242	sec1 family domain containing 2
FIP1L1	4	54,243,819	54,326,102	FIP1 like 1 (S. cerevisiae)
PDGFRA	4	54,243,819	55,164,411	platelet-derived-growth-factor receptor A
LNX1	4	54,326,438	54,457,724	ligand of numb-protein X 1
CHIC2	4	54,875,957	54,930,788	cysteine-rich hydrophobic domain 2
GSX2	4	54,966,247	54,968,122	GS homeobox 2
KIT	4	55,524,094	55,606,879	proto-oncogene tyrosine-protein kinase Kit
KDR	4	55,944,426	55,991,762	vascular endothelial growth factor receptor 2
Genomic region spanning chr7 from 1,576,221 to 1,987,079 bp.
Gene	Chr	Start	End	Description
MAFK	7	1,570,367	1,582,678	v-maf musculoaponeurotic fibrosarcoma oncogene homolog K (avian)
TMEM184A	7	1,581,871	1,596,066	transmembrane protein 184A
PSMG3	7	1,606,969	1,609,668	proteasome (prosome, macropain) assembly chaperone 3
TFAMP1	7	1,654,105	1,656,327	transcription factor A, mitochondrial pseudogene 1
ELFN1	7	1,748,797	1,787,590	extracellular leucine-rich repeat and fibronectin type III domain containing 1
MAD1L1	7	1,855,427	2,272,583	MAD1 mitotic arrest deficient-like 1
Genomic region spanning chr10 from 148,205 to 527,271 bp.
Gene	Chr	Start	End	Description
ZMYND11	10	180.423	300.576	zinc finger, MYND domain containing 11
DIP2C	10	320.131	735.608	DIP2 disco-interacting protein 2 homolog C (Drosophila)
Genomic region spanning chr11 from 410,034 to 473,936 bp.
Gene	Chr	Start	End	Description
SIGIRR	11	405.715	417.397	single immunoglobulin and toll-interleukin 1 receptor (TIR) domain
ANO9	11	417.929	442.011	anoctamin 9
PTDSS2	11	450.279	491.386	phosphatidylserine synthase 2
Genomic region spanning chr11 from 494,532 to 532,279 bp.
Gene	Chr	Start	End	Description
RNH1	11	494.511	507.273	ribonuclease/angiogenin inhibitor 1
HRAS	11	532.242	535.55	v-Ha-ras Harvey rat sarcoma viral oncogene homolog
Genomic region spanning chr16 from 96,765 to 784,710 bp.
Gene	Chr	Start	End	Description
POLR3K	16	96.999	103.625	polymerase (RNA) III (DNA directed) polypeptide K, 12.3 kDa
SNRNP25	16	103.828	107.668	small nuclear ribonucleoprotein 25kDa (U11/U12)
RHBDF1	16	108.058	126.351	rhomboid 5 homolog 1 (Drosophila)
MPG	16	127.017	135.841	N-methylpurine-DNA glycosylase
HBZ	16	202.853	204.504	hemoglobin, zeta
HBM	16	215.972	216.767	hemoglobin, mu
HBA1	16	222.845	227.52	hemoglobin, alpha 1
HBA2	16	222.845	223.708	hemoglobin, alpha 2
HBQ1	16	230.334	231.177	hemoglobin, theta 1
LUC7L	16	238.969	279.449	LUC7-like (S. cerevisiae)
ITFG3	16	284.8	319.942	integrin alpha FG-GAP repeat containing 3
RGS11	16	318.309	325.914	regulator of G-protein signaling 11
ARHGDIG	16	330.605	337.209	Rho GDP dissociation inhibitor (GDI) gamma
PDIA2	16	330.605	337.209	protein disulfide isomerase family A, member 2
AXIN1	16	337.439	402.464	axin-1
MRPL28	16	417.395	420.54	mitochondrial ribosomal protein L28
TMEM8A	16	420.776	431.978	transmembrane protein 8A
NME4	16	446.724	450.753	non-metastatic cells 4, protein expressed in
DECR2	16	451.857	462.486	2,4-dienoyl CoA reductase 2, peroxisomal
RAB11FIP3	16	475.667	572.48	RAB11 family interacting protein 3 (class II)
SOLH	16	577.855	604.634	small optic lobes homolog (Drosophila)
C16orf11	16	610.421	615.528	chromosome 16 open reading frame 11
PIGQ	16	617.031	634.108	phosphatidylinositol glycan anchor biosynthesis, class Q
RAB40C	16	640.106	679.271	RAB40C, member RAS oncogene family
WFIKKN1	16	681.011	684.116	WAP, follistatin/kazal, immunoglobulin, kunitz and netrin domain containing 1
C16orf13	16	684.428	686.347	chromosome 16 open reading frame 13
FAM195A	16	691.848	698.474	family with sequence similarity 195, member A
WDR90	16	699.362	717.829	WD repeat domain 90
RHOT2	16	718.132	724.17	ras homolog gene family, member T2
RHBDL1	16	725.705	728.267	rhomboid, veinlet-like 1 (Drosophila)
STUB1	16	730.114	732.767	STIP1 homology and U-box containing protein 1, E3 ubiquitin protein ligase
JMJD8	16	731.666	734.439	jumonji domain containing 8
WDR24	16	734.701	740.4	WD repeat domain 24
FBXL16	16	742.506	755.808	F-box and leucine-rich repeat protein 16
METRN	16	765.172	767.478	meteorin, glial cell differentiation regulator
FAM173A	16	771.157	772.589	family with sequence similarity 173, member A
CCDC78	16	772.582	776.88	coiled-coil domain containing 78
HAGHL	16	776.957	779.715	hydroxyacylglutathione hydrolase-like
NARFL	16	779.77	790.997	nuclear prelamin A recognition factor-like
Genomic region spanning chr16 from 816,439 to 875,731 bp.
Gene	Chr	Start	End	Description
MSLN	16	810.764	818.865	mesothelin
MSLNL	16	819.427	832.926	mesothelin-like
RPUSD1	16	834.974	838.383	RNA pseudouridylate synthase domain containing 1
CHTF18	16	838.621	848.072	CTF18, chromosome transmission fidelity factor 18 homolog (S. cerevisiae)
GNG13	16	848.043	850.733	guanine nucleotide binding protein (G protein), gamma 13
PRR25	16	855.442	863.86	proline rich 25
Genomic region spanning chr17 from 78,919,445 to 79,054,417 bp.
Gene	Chr	Start	End	Description
RPTOR	17	78,518,624	78,940,173	regulatory associated protein of MTOR, complex 1
CHMP6	17	78,965,640	78,973,932	chromatin modifying protein 6
BAIAP2	17	79,008,946	79,091,232	BAI1-associated protein 2
Genomic region spanning chr17 from 79,100,033 to 79,432,968 bp.
Gene	Chr	Start	End	Description
AATK	17	79,091,099	79,139,872	apoptosis-associated tyrosine kinase
AZI1	17	79,163,392	79,196,751	5-azacytidine induced 1
C17orf56	17	79,202,078	79,212,855	chromosome 17 open reading frame 56
C17orf89	17	79,213,104	79,215,098	chromosome 17 open reading frame 89
SLC38A10	17	79,218,798	79,269,096	solute carrier family 38, member 10
C17orf55	17	79,276,623	79,283,048	chromosome 17 open reading frame 55
TMEM105	17	79,285,073	79,304,474	transmembrane protein 105
BAHCC1	17	79,373,539	79,433,358	BAH domain and coiled-coil containing 1
Genomic region spanning chr17 from 80,275,123 to 80,286,887 bp.
Gene	Chr	Start	End	Description
CD7	17	80,272,745	80,275,480	CD7 molecule
SECTM1	17	80,278,900	80,291,921	secreted and transmembrane 1
Genomic region spanning chr22 from 50,321,127 to 51,177,360 bp.
Gene	Chr	Start	End	Description
CRELD2	22	50,312,282	50,321,186	cysteine-rich with EGF-like domains 2
PIM3	22	50,354,142	50,357,719	pim-3 oncogene
IL17REL	22	50,432,941	50,451,055	interleukin 17 receptor E-like
TTLL8	22	50,453,552	50,493,055	tubulin tyrosine ligase-like family, member 8
MLC1	22	50,497,819	50,524,358	megalencephalic leukoencephalopathy with subcortical cysts 1
MOV10L1	22	50,528,434	50,600,115	Mov10l1, Moloney leukemia virus 10-like 1, homolog (mouse)
PANX2	22	50,609,159	50,618,723	pannexin 2
TRABD	22	50,624,353	50,638,027	TraB domain containing
TUBGCP6	22	50,656,117	50,683,400	tubulin, gamma complex associated protein 6
HDAC10	22	50,683,614	50,689,834	histone deacetylase 10
MAPK12	22	50,688,491	50,700,089	mitogen-activated protein kinase 12
MAPK11	22	50,702,142	50,709,340	mitogen-activated protein kinase 11
PLXNB2	22	50,713,407	50,746,002	plexin B2
FAM116B	22	50,750,391	50,765,489	family with sequence similarity 116, member B
SBF1	22	50,883,432	50,913,464	SET binding factor 1
ADM2	22	50,920,011	50,924,864	adrenomedullin 2
MIOX	22	50,925,212	50,928,750	myo-inositol oxygenase
LMF2	22	50,941,375	50,946,135	lipase maturation factor 2
NCAPH2	22	50,946,644	50,961,911	non-SMC condensin II complex, subunit H2
SCO2	22	50,961,998	50,964,034	SCO cytochrome oxidase deficient homolog 2 (yeast)
TYMP	22	50,964,183	50,968,514	thymidine phosphorylase
ODF3B	22	50,968,837	50,971,008	outer dense fiber of sperm tails 3B
KLHDC7B	22	50,986,461	50,989,451	kelch domain containing 7B
C22orf41	22	50,989,541	51,001,328	chromosome 22 open reading frame 41
CPT1B	22	51,007,290	51,017,936	carnitine palmitoyltransferase 1B (muscle)
CHKB	22	51,017,377	51,021,428	choline kinase beta
MAPK8IP2	22	51,039,130	51,049,978	mitogen-activated protein kinase 8 interacting protein 2
ARSA	22	51,063,449	51,066,607	arylsulfatase A
SHANK3	22	51,113,069	51,171,641	SH3 and multiple ankyrin repeat domains 3
ACR	22	51,176,651	51,183,726	acrosin
Genomic region spanning chrX from 153,277,238 to 153,357,772 bp.
Gene	Chr	Start	End	Description
IRAK1	X	153,275,956	153,285,342	interleukin-1 receptor-associated kinase 1
MECP2	X	153,287,263	153,363,188	methyl CpG binding protein 2 (Rett syndrome)
Genomic region spanning chrX from 153,406,173 to 153,505,538 bp.
Gene	Chr	Start	End	Description
OPN1LW	X	153,409,724	153,424,505	opsin 1 (cone pigments), long-wave-sensitive
TEX28	X	153,424,834	153,445,547	testis expressed 28
OPN1MW	X	153,448,084	153,462,351	opsin 1 (cone pigments), medium-wave-sensitive
TEX28	X	153,461,964	153,482,668	testis expressed 28
OPN1MW	X	153,485,202	153,499,469	opsin 1 (cone pigments), medium-wave-sensitive
TEX28	X	153,498,932	153,523,796	testis expressed 28
