# Supplementary material for: Mesenchymal Transition and PDGFRA Amplification/Mutation Are Key Distinct Oncogenic Events in Pediatric Diffuse Intrinsic Pontine Gliomas
Source: PLoS One. 2012 Feb 28;7(2):e30313. doi: 10.1371/journal.pone.0030313 (PMC3289615; doi:10.1371/journal.pone.0030313)
Supplement: Table S3 — (XLS) [file pone.0030313.s007.xls]

## Sheet: Sheet1
SYMBOL	CHR	cytoBand	log2ratio	adj.P.val	km_group
TMCC2	chr1	q32.1	1.02223	0.00884764	km1
CHADL	chr22	q13.2	1.49299	0.00244729	km1
ST18	chr8	q11.23	1.76767	0.000977681	km1
SLC45A3	chr1	q32.1	1.38471	0.00348962	km1
TF	chr3	q22.1	2.10475	0.00185222	km1
GJB1	chrX	q13.1	2.16565	0.00797777	km1
TMEM125	chr1	p34.2	2.72593	0.00444392	km1
MOBP	chr3	p22.1	3.04949	0.00917657	km1
TMEM151A	chr11	q13.2	1.44996	0.00655199	km1
FAAH	chr16	q23.1	3.04991	0.000206205	km1
MBP	chr18	q23	3.40061	0.00198859	km1
MAG	chr19	q13.12	3.3563	0.000908642	km1
MOG	chr6	p22.1	2.81815	0.00118038	km1
KCNS3	chr2	p24.2	1.42222	0.00575653	km1
EDN3	chr20	q13.32	1.40643	0.00365036	km1
TST	chr22	q12.3	0.646849	0.00761098	km1
PCSK2	chr20	p12.1	1.68539	0.00348482	km1
NR1D2	chr3	p24.2	0.867726	0.00348482	km1
ATCAY	chr19	p13.3	1.35783	0.00951827	km1
ECSIT	chr19	p13.2	0.652969	0.00971709	km1
RUFY2	chr10	q21.3	1.01452	0.00917297	km1
ADAM33	chr20	p13	1.18895	0.00571274	km1
CRB1	chr1	q31.3	2.24487	0.00602773	km1
KLHL32	chr6	q16.1	1.39079	0.00110414	km1
NRSN1	chr6	p22.3	1.4703	0.00398773	km1
ST6GALNAC1	chr17	q25.1	1.04484	0.00433636	km1
PPM1K	chr4	q22.1	0.848208	0.00571274	km1
NKAIN2	chr6	q22.31	2.07947	0.00261316	km1
ARHGEF7	chr13	q34	1.09179	0.00348482	km1
UGT8	chr4	q26	2.06867	0.000221889	km1
AATK	chr17	q25.3	1.75164	0.000351323	km1
SH3GL3	chr15	q25.2	1.88669	0.000388886	km1
BCAS1	chr20	q13.2	2.21689	0.00057173	km1
C11orf9	chr11	q12.2	1.86371	6.04410451333753e-05	km1
PPP1R16B	chr20	q11.23	1.96883	6.04410451333753e-05	km1
MAP6D1	chr3	q27.1	1.02073	0.00186272	km1
ZNF488	chr10	q11.22	2.68955	5.26984820681302e-05	km1
CNP	chr17	q21.2	1.21083	0.000164982	km1
KATNAL2	chr18	q21.1	0.883063	0.00489802	km1
RFC5	chr12	q24.23	0.573305	0.00220952	km1
TSGA14	chr7	q32.2	1.11115	0.00550874	km1
DHRS9	chr2	q31.1	2.23129	0.00104269	km1
GPD1	chr12	q13.12	2.37521	0.00487943	km1
REPS2	chrX	p22.2	1.1598	0.00104269	km1
ATP8A1	chr4	p13	0.799961	0.000421668	km1
KSR2	chr12	q24.22	1.42314	0.00103297	km1
IGSF11	chr3	q13.32	1.14538	0.00260695	km1
PROC	chr2	q14.3	0.644877	0.00404975	km1
SLC25A33	chr1	p36.22	0.797985	0.00489764	km1
ARHGEF16	chr1	p36.32	1.44279	0.000102751	km1
KANK4	chr1	p31.3	1.48627	0.00207628	km1
AQP5	chr12	q13.12	3.24537	0.00834131	km1
DHRS2	chr14	q11.2	1.87825	0.000957399	km1
MYOZ1	chr10	q22.2	1.15192	0.00255729	km1
C6orf52	chr6	p24.2	0.728664	0.00278258	km1
ABHD10	chr3	q13.2	0.695622	0.00873148	km1
SOX2OT	chr3	q26.33	1.26223	0.000412904	km1
TAGLN3	chr3	q13.2	1.22195	0.001206	km1
RPL30	chr8	q22.2	0.471882	0.00840218	km1
PLA2G10	chr16	p13.12	0.388082	0.00906833	km1
PABPC3	chr13	q12.13	0.649066	0.00598609	km1
RLIM	chrX	q13.2	0.620161	0.00244729	km1
ISM1	chr20	p12.1	1.82589	0.00602773	km1
ASB3	chr2	p16.2	0.696961	0.00989403	km1
PHACTR3	chr20	q13.32	0.863898	0.00353086	km1
PLIN5	chr19	p13.3	1.8668	0.00471126	km1
FLRT1	chr11	q13.1	0.773568	0.00719778	km1
C8orf31	chr8	q24.3	0.646341	0.00988075	km1
PTK2	chr8	q24.3	1.23491	0.000182539	km1
REPIN1	chr7	q36.1	0.874788	0.00207628	km1
NFYB	chr12	q23.3	0.519406	0.00540406	km1
FBXO21	chr12	q24.22	0.450702	0.00645077	km1
NDE1	chr16	p13.11	0.75565	0.00988075	km1
ZNF107	chr7	q11.21	0.874745	0.00348962	km1
FAM173A	chr16	p13.3	0.505241	0.00527484	km1
SQLE	chr8	q24.13	0.797166	0.00147527	km1
TMEM97	chr17	q11.2	0.68519	0.0093937	km1
PLK1S1	chr20	p11.23	0.927275	0.00895692	km1
CTTNBP2	chr7	q31.2	1.18658	0.000876126	km1
NSUN5	chr7	q11.23	0.482318	0.00134116	km1
TSEN2	chr3	p25.2	0.823459	0.00216936	km1
FAM154B	chr15	q25.2	0.716777	0.00547884	km1
EME1	chr17	q21.33	0.803311	0.00735582	km1
NDUFB9	chr8	q24.13	0.504163	0.00978695	km1
PRICKLE1	chr12	q12	0.840798	0.00951827	km1
AKD1	chr6	q21	1.99529	0.00348273	km1
AQP6	chr12	q13.12	1.55461	0.00140621	km1
MAP6	chr11	q13.5	0.967505	0.00767815	km1
BEST1	chr11	q12.3	1.28539	0.000458819	km1
SEMA4D	chr9	q22.2	2.22559	0.000553988	km1
HSPB3	chr5	q11.2	1.80468	0.000845917	km1
PCSK6	chr15	q26.3	1.46991	0.00395338	km1
ATP6V0A4	chr7	q34	1.6108	0.000421668	km1
RAB33A	chrX	q26.1	1.47848	5.52652068067841e-05	km1
GAL3ST1	chr22	q12.2	1.85644	5.77748104927369e-05	km1
ENPP6	chr4	q35.1	1.73415	0.000182539	km1
ICK	chr6	p12.2	0.705559	0.00225717	km1
MOBKL2B	chr9	p21.2	1.75864	0.000164982	km1
NACA2	chr17	q23.2	0.404088	0.00504574	km1
ANO3	chr11	p14.2	1.38502	0.000421668	km1
SLC44A1	chr9	q31.1	1.98522	5.26984820681302e-05	km1
WASF1	chr6	q21	1.12484	0.000930615	km1
DAPL1	chr2	q24.1	2.64082	0.00123024	km1
MTSS1	chr8	q24.13	1.07261	0.000653369	km1
RGR	chr10	q23.1	2.1071	0.00119018	km1
WFIKKN1	chr16	p13.3	0.903451	0.00501757	km1
SPATA9	chr5	q15	0.532579	0.00317046	km1
SPOP	chr17	q21.33	0.475227	0.003731	km1
PHF14	chr7	p21.3	1.48358	0.00724926	km1
EXOSC2	chr9	q34.12	0.441412	0.00645077	km1
CEP110	chr9	q33.2	2.90025	6.58999874663643e-06	km1
CCNE2	chr8	q22.1	1.05883	9.02661687114387e-05	km1
CSRP2BP	chr20	p11.23	0.553051	0.00777236	km1
SENP5	chr3	q29	1.1302	0.00840584	km1
ZNF639	chr3	q26.33	0.564546	0.00853596	km1
RB1CC1	chr8	q11.23	0.531147	0.00464944	km1
VEZF1	chr17	q22	0.509054	0.00917297	km1
TMEM106B	chr7	p21.3	0.799926	0.00733178	km1
LGR5	chr12	q21.1	1.09542	0.00546174	km1
ERI2	chr16	p12.3	0.605458	0.00695228	km1
NIN	chr14	q22.1	0.846772	0.000388886	km1
TARDBP	chr1	p36.22	0.985327	0.00104269	km1
RLBP1	chr15	q26.1	1.5744	0.00907381	km1
TRMT5	chr14	q23.1	0.548379	0.00573602	km1
MAD2L1	chr4	q27	1.05358	0.00227728	km1
RAD51AP1	chr12	p13.32	0.854797	0.00489802	km1
RTKN2	chr10	q21.2	0.927907	0.00445051	km1
MCM2	chr3	q21.3	0.884001	0.00458584	km1
TOPBP1	chr3	q22.1	0.786069	0.000765508	km1
FRMD4B	chr3	p14.1	0.730135	0.00565298	km1
MCCC1	chr3	q27.1	0.664181	0.00448489	km1
FAM40B	chr7	q32.1	0.807642	0.0055436	km1
ZNF732	chr4	p16.3	0.784873	0.00656436	km1
ZNF626	chr19	p12	0.700791	0.00719778	km1
ZNF117	chr7	q11.21	0.600931	0.0097675	km1
ZNF85	chr19	p12	0.797963	0.00394219	km1
ZNF43	chr19	p12	0.658764	0.00791661	km1
SLC38A1	chr12	q13.11	1.02806	0.00272622	km1
LCORL	chr4	p15.31	0.785163	0.00277759	km1
KDM1A	chr1	p36.12	0.709407	0.00630737	km1
ADO	chr10	q21.3	0.648196	0.00404498	km1
PID1	chr2	q36.3	0.889798	0.00917297	km1
BMI1	chr10	p12.2	0.647017	0.00729077	km1
ZNF92	chr7	q11.21	1.00275	0.00190505	km1
PDIK1L	chr1	p36.11	0.603056	0.00410653	km1
PHF16	chrX	p11.23	0.794532	0.00719778	km1
LANCL1	chr2	q34	0.688951	0.00743954	km1
PCBP4	chr3	p21.2	0.55828	0.00526425	km1
RSBN1L	chr7	q11.23	0.900549	0.00754992	km1
SIRT2	chr19	q13.2	1.01367	0.00995708	km1
CENPJ	chr13	q12.12	1.27731	0.000268315	km1
C3orf62	chr3	p21.31	0.726284	0.003932	km1
PDGFRA	chr4	q12	1.98844	0.00546174	km1
STRA13	chr17	q25.3	0.574577	0.0084115	km1
FBLL1	chr5	q34	0.899311	0.00579484	km1
GLCCI1	chr7	p21.3	1.67217	5.77748104927369e-05	km1
CABLES1	chr18	q11.2	1.17128	0.00233092	km1
DUSP26	chr8	p12	1.08088	0.00398773	km1
RIMS2	chr8	q22.3	0.970499	0.00788748	km1
PCDH17	chr13	q21.1	1.03101	0.00227728	km1
RCC2	chr1	p36.13	0.741375	0.000815482	km1
DLG3	chrX	q13.1	1.02312	0.00303527	km1
MAGEF1	chr3	q27.1	0.788822	0.00017936	km1
FSD1	chr19	p13.3	0.725803	0.00750884	km1
TIMM13	chr19	p13.3	0.583407	0.00472522	km1
MARS	chr12	q13.3	0.533078	0.00571274	km1
TMEM108	chr3	q22.1	1.31715	0.000685305	km1
MBTD1	chr17	q21.33	0.891117	0.000929914	km1
CCDC78	chr16	p13.3	1.0883	0.00136392	km1
ZNF276	chr16	q24.3	0.96276	0.00910793	km1
ACCN2	chr12	q13.12	1.04516	0.00042488	km1
AFAP1L2	chr10	q25.3	1.31518	9.91647947060678e-05	km1
FGF12	chr3	q28	2.1058	0.000268315	km1
FERMT1	chr20	p12.3	2.73767	0.000482949	km1
SOX6	chr11	p15.2	1.00101	0.00119652	km1
HRASLS	chr3	q29	1.76666	0.000189324	km1
MKRN3	chr15	q11.2	1.0517	0.00427392	km1
CADM2	chr3	p12.1	1.47052	0.00719778	km1
ALCAM	chr3	q13.11	0.938698	0.00180267	km1
MSL2	chr3	q22.3	0.511581	0.00244729	km1
SF3B3	chr16	q22.1	1.31999	0.0056838	km1
SGCZ	chr8	p22	0.483305	0.00265723	km1
ATMIN	chr16	q23.2	0.513149	0.00858099	km1
FAM185A	chr7	q22.1	0.884431	0.00140352	km1
THSD7A	chr7	p21.3	0.955525	0.00304124	km1
TNKS	chr8	p23.1	0.937262	0.00579764	km1
CDKN1C	chr11	p15.4	1.03144	0.00353086	km1
B3GNT7	chr2	q37.1	1.52008	0.0010259	km1
CAND2	chr3	p25.2	0.680443	0.00285168	km1
HAGHL	chr16	p13.3	0.695483	0.00656436	km1
CKMT1B	chr15	q15.3	1.28547	0.000843426	km1
KCNQ1DN	chr11	p15.4	1.61507	5.77748104927369e-05	km1
HR	chr8	p21.3	1.67482	0.000584965	km1
BEX1	chrX	q22.1	1.15187	0.00729077	km1
BEX2	chrX	q22.1	0.854291	0.00860813	km1
RUNDC3A	chr17	q21.31	1.3808	0.000602671	km1
MAST1	chr19	p13.2	0.755083	0.00734596	km1
CHGB	chr20	p12.3	1.53062	0.00794258	km1
OMG	chr17	q11.2	1.63495	0.00104269	km1
CMTM5	chr14	q11.2	1.45988	0.00127135	km1
ERBB3	chr12	q13.2	1.91725	0.00174959	km1
C3orf59	chr3	q29	1.33594	3.52785526727155e-05	km1
ZFP37	chr9	q32	0.537061	0.0069905	km1
PUM2	chr2	p24.1	0.840055	0.00748883	km1
LRRN3	chr7	q31.1	1.07356	0.00375192	km1
TOP2B	chr3	p24.2	0.651341	0.00377598	km1
MPPED2	chr11	p14.1	0.844887	0.0073357	km1
HBG2	chr11	p15.4	0.760921	0.00398444	km1
HNRNPA1	chr12	q13.13	0.515809	0.00596369	km1
TCF12	chr15	q21.3	1.01607	0.00602773	km1
LCMT2	chr15	q15.3	0.614619	0.0069905	km1
MAP2	chr2	q34	0.881322	0.00404662	km1
C12orf34	chr12	q24.11	1.91387	0.000196648	km1
SOX10	chr22	q13.1	1.35389	0.00198859	km1
DSCAML1	chr11	q23.3	1.4139	0.00212496	km1
SOX8	chr16	p13.3	1.6446	0.00947299	km1
SHD	chr19	p13.3	2.49607	0.00332303	km1
KIAA0649	chr9	q34.3	0.563189	0.00444392	km1
RASL10B	chr17	q12	0.927636	0.00274887	km1
CAMKV	chr3	p21.31	1.22903	0.00695228	km1
SLC22A3	chr6	q25.3	1.39129	0.00653162	km1
CHD7	chr8	q12.1	1.41509	0.00108893	km1
FUT9	chr6	q16.1	1.16033	0.00445051	km1
SOX12	chr20	p13	0.662348	0.00417619	km1
PPP1R9A	chr7	q21.3	0.809796	0.00487768	km1
C6orf168	chr6	q16.2	0.943973	0.00794258	km1
RTTN	chr18	q22.2	0.615648	0.0093937	km1
TMEM206	chr1	q32.3	0.862742	0.00487943	km1
PAK7	chr20	p12.2	1.05828	0.00208674	km1
SLC1A1	chr9	p24.2	1.7568	2.92073832924737e-05	km1
GPR17	chr2	q14.3	2.49031	0.000803895	km1
ELFN2	chr22	q13.1	1.69134	0.00332303	km1
WHSC1	chr4	p16.3	2.28823	0.00413673	km1
SNX31	chr8	q22.2	1.94685	0.00596369	km1
MCM7	chr7	q22.1	0.849222	0.00078622	km1
MEX3B	chr15	q25.2	1.11407	0.0010259	km1
GNA15	chr19	p13.3	-1.13778	0.00265869	km2
EMR1	chr19	p13.3	-1.71904	0.00791613	km2
CSTA	chr3	q21.1	-1.54036	0.000901496	km2
HK3	chr5	q35.2	-1.4285	0.00265869	km2
IL4R	chr16	p12.1	-1.2681	0.00135399	km2
CLIC1	chr6	p21.33	-1.33927	0.00207628	km2
PRF1	chr10	q22.1	-1.24925	0.00117299	km2
APOL1	chr22	q12.3	-1.35483	0.00762173	km2
CIDEB	chr14	q12	-0.787573	0.00494565	km2
GPR84	chr12	q13.13	-1.23219	0.00115067	km2
RNASE2	chr14	q11.2	-1.70949	0.00134616	km2
FPR1	chr19	q13.41	-1.37619	0.00350405	km2
LRRC25	chr19	p13.11	-1.1969	0.000929914	km2
GLRX	chr5	q15	-1.1816	0.00398566	km2
RAC2	chr22	q13.1	-1.1473	0.00600727	km2
SERPINA1	chr14	q32.13	-1.43385	0.00992195	km2
PRKCB	chr16	p12.2	-1.58633	0.00471126	km2
CD300A	chr17	q25.1	-1.00928	0.00405809	km2
CYTIP	chr2	q24.1	-1.08804	0.00602773	km2
IL18BP	chr11	q13.4	-1.10618	0.00489764	km2
ADAM23	chr2	q33.3	-0.949967	0.00123024	km2
KIAA0247	chr14	q24.1	-0.801869	0.00174738	km2
STARD5	chr15	q25.1	-0.571925	0.00445051	km2
RAB3IL1	chr11	q12.2	-0.69528	0.00449621	km2
DUSP3	chr17	q21.31	-0.727054	0.00395338	km2
OPTN	chr10	p13	-0.795851	0.00517205	km2
SIGLEC7	chr19	q13.41	-1.27373	0.00751833	km2
SLC11A1	chr2	q35	-1.45631	0.00216156	km2
HK1	chr10	q22.1	-0.797534	0.00729077	km2
CDKN1A	chr6	p21.2	-1.95619	0.000957399	km2
RAB20	chr13	q34	-1.11361	0.00042488	km2
RAB42	chr1	p35.3	-1.35236	0.000818821	km2
STAB1	chr3	p21.1	-1.67019	0.000421668	km2
MS4A6A	chr11	q12.2	-1.22945	0.00753581	km2
MVP	chr16	p11.2	-1.3214	0.00332303	km2
NPC2	chr14	q24.3	-0.953191	0.00422537	km2
CDCP1	chr3	p21.31	-1.31448	0.000297387	km2
SLAMF8	chr1	q23.2	-1.57331	0.00386229	km2
CD14	chr5	q31.3	-1.41609	0.00404662	km2
TLR2	chr4	q31.3	-1.23608	0.00265869	km2
CTSB	chr8	p23.1	-1.03455	0.00413307	km2
DAB2	chr5	p13.1	-0.978569	0.00265869	km2
VSIG4	chrX	q12	-1.52781	0.00176805	km2
MS4A4A	chr11	q12.2	-1.48786	0.0084115	km2
C14orf34	chr14	q22.3	-0.808385	0.00348482	km2
MMP1	chr11	q22.2	-2.20636	0.00580239	km2
PTGES	chr9	q34.11	-0.850823	0.00162372	km2
MMP3	chr11	q22.2	-0.857466	0.00858099	km2
PRPH	chr12	q13.12	-1.62907	0.00166056	km2
SIK1	chr21	q22.3	-1.1883	0.00166056	km2
SH3D20	chr17	q21.31	-0.540621	0.00513086	km2
RBMS1	chr2	q24.2	-1.0486	0.00113814	km2
ITPKC	chr19	q13.2	-1.01734	0.00733178	km2
SERTAD3	chr19	q13.2	-0.765985	0.00287015	km2
CALR	chr19	p13.2	-0.537176	0.00239491	km2
VASP	chr19	q13.32	-1.11299	0.00395338	km2
VENTX	chr10	q26.3	-0.690848	0.00463799	km2
IL18R1	chr2	q12.1	-1.26295	0.00844698	km2
HLA-DRB5	chr6	p21.32	-1.91843	0.00737733	km2
AIM1	chr6	q21	-0.997959	0.00920601	km2
TNFAIP3	chr6	q23.3	-0.944312	0.0097553	km2
PCOLCE	chr7	q22.1	-1.06128	0.00804086	km2
CCL2	chr17	q12	-2.08274	0.00316358	km2
TEC	chr4	p12	-0.562511	0.00925285	km2
STC1	chr8	p21.2	-0.83117	0.00729077	km2
IL6	chr7	p15.3	-1.8334	0.00612737	km2
CXCL1	chr4	q13.3	-2.44635	0.00767815	km2
STAT3	chr17	q21.2	-0.80763	0.000182539	km2
DSE	chr6	q22.1	-1.12847	0.00213111	km2
SOD2	chr6	q25.3	-3.14738	3.52785526727155e-05	km2
SOCS3	chr17	q25.3	-3.52432	5.77748104927369e-05	km2
BCL3	chr19	q13.32	-1.70054	0.000398997	km2
PROS1	chr3	q11.1	-0.813321	0.00755009	km2
UGCG	chr9	q31.3	-0.850202	0.00166912	km2
CXCL3	chr4	q13.3	-1.5424	0.00719778	km2
MYADM	chr19	q13.42	-1.29094	0.00780058	km2
TRIP10	chr19	p13.3	-0.703895	0.00117299	km2
DRAM1	chr12	q23.2	-1.01671	0.0013188	km2
ST14	chr11	q24.3	-1.78093	0.000333809	km2
SLC18A3	chr10	q11.23	-1.11486	0.000820479	km2
EMR2	chr19	p13.12	-1.04668	0.00767815	km2
IL1R1	chr2	q11.2	-1.34844	0.00249541	km2
VDR	chr12	q13.11	-1.31702	0.00256655	km2
DUSP5	chr10	q25.2	-2.02398	0.00427392	km2
GADD45A	chr1	p31.3	-1.82	0.00140352	km2
KCNF1	chr2	p25.1	-2.2767	0.00278345	km2
ITGB3	chr17	q21.32	-1.27275	0.00404975	km2
TNFRSF12A	chr16	p13.3	-1.75283	0.00304124	km2
MAP2K3	chr17	p11.2	-1.05666	0.00568689	km2
GGN	chr19	q13.2	-1.18962	0.00108893	km2
SERTAD1	chr19	q13.2	-1.19247	0.000561431	km2
KIAA1949	chr6	p21.33	-0.819375	0.00136407	km2
SNAI1	chr20	q13.13	-2.16273	0.000182539	km2
RPL23AP82	chr22	q13.33	-0.777817	0.00174738	km2
ARID5A	chr2	q11.2	-1.18651	0.00890785	km2
COL5A1	chr9	q34.3	-1.79652	0.00304124	km2
SERPINA3	chr14	q32.13	-3.06678	0.00319247	km2
S100A4	chr1	q21.3	-1.78993	0.00348482	km2
PCSK1	chr5	q15	-3.50578	0.00278345	km2
ARL4C	chr2	q37.1	-1.74206	0.00540406	km2
ISLR	chr15	q24.1	-1.75401	0.000397966	km2
CTSA	chr20	q13.12	-1.00804	0.00487768	km2
LMNA	chr1	q22	-1.59099	0.00227728	km2
SCG2	chr2	q36.1	-2.48336	0.00559622	km2
LGALS1	chr22	q13.1	-1.41232	0.000267412	km2
ITGA5	chr12	q13.13	-2.00151	0.00038046	km2
SRPX2	chrX	q22.1	-2.47291	0.000529735	km2
LOXL2	chr8	p21.3	-2.10856	4.9869597113854e-05	km2
NRP1	chr10	p11.22	-1.63508	0.000129498	km2
PLAU	chr10	q22.2	-2.34623	0.000798341	km2
KCNN4	chr19	q13.31	-1.56514	0.00546174	km2
PLAUR	chr19	q13.31	-2.07143	0.000351323	km2
ST8SIA4	chr5	q21.1	-0.978682	0.0043728	km2
PSRC1	chr1	p13.3	-1.13392	0.00513351	km2
S100A11	chr1	q21.3	-1.50081	0.0010259	km2
TIMP1	chrX	p11.23	-1.98048	0.0022683	km2
CCDC109B	chr4	q25	-1.1198	0.00463309	km2
AHR	chr7	p21.1	-1.36444	0.00140352	km2
HRH1	chr3	p25.3	-1.92689	0.00102073	km2
EMP3	chr19	q13.33	-1.57516	0.00404975	km2
RDH10	chr8	q21.11	-1.31694	0.00985912	km2
LIF	chr22	q12.2	-2.53988	0.00205046	km2
APCDD1L	chr20	q13.32	-1.71438	0.00735582	km2
C1R	chr12	p13.31	-2.10541	5.77748104927369e-05	km2
C1S	chr12	p13.31	-1.73262	0.00735582	km2
NNMT	chr11	q23.2	-3.19961	9.70408287039679e-05	km2
CFI	chr4	q25	-2.10297	0.000421668	km2
SYTL2	chr11	q14.1	-1.57107	0.00265812	km2
SEC24D	chr4	q26	-0.97279	0.00293984	km2
RIN1	chr11	q13.2	-1.12031	0.00824969	km2
MAPK13	chr6	p21.31	-1.42648	0.00348482	km2
OAF	chr11	q23.3	-1.26378	0.00757341	km2
ZP1	chr11	q12.2	-1.18159	0.00601654	km2
C5orf62	chr5	q33.1	-1.85412	0.00230229	km2
IGFBP3	chr7	p12.3	-2.66404	0.00400641	km2
ASPN	chr9	q22.31	-1.23134	0.0097553	km2
CD163	chr12	p13.31	-3.9313	0.000482949	km2
CEBPD	chr8	q11.21	-1.72468	0.00400641	km2
TBC1D8	chr2	q11.2	-0.863978	0.00890785	km2
CEBPB	chr20	q13.13	-1.52691	0.00461797	km2
CEBPE	chr14	q11.2	-1.13422	0.00832169	km2
EDARADD	chr1	q42.3	-0.808529	0.00612321	km2
PLOD1	chr1	p36.22	-1.28416	9.02661687114387e-05	km2
PGK1	chrX	q21.1	-1.0773	0.00750235	km2
C1orf113	chr1	p34.3	-2.80751	4.9869597113854e-05	km2
VEGFA	chr6	p21.1	-3.82863	0.000297387	km2
ADM	chr11	p15.4	-3.53058	0.00180267	km2
PLIN2	chr9	p22.1	-2.04178	0.00239491	km2
HMOX1	chr22	q12.3	-1.89207	0.00479507	km2
THBD	chr20	p11.21	-1.92992	0.00890785	km2
COL3A1	chr2	q32.2	-2.14623	0.000421668	km2
COL1A2	chr7	q21.3	-1.76415	0.0010259	km2
CHI3L1	chr1	q32.1	-4.15305	0.00840218	km2
MLPH	chr2	q37.3	-1.84228	0.00910793	km2
CFH	chr1	q31.3	-1.36238	0.000283613	km2
ACTA2	chr10	q23.31	-1.91153	0.00540406	km2
CA12	chr15	q22.2	-2.46245	0.00145059	km2
SHC1	chr1	q21.3	-0.998994	0.00348482	km2
FPR2	chr19	q13.41	-1.11817	0.00778242	km2
TNFAIP8	chr5	q23.1	-1.11381	0.000428149	km2
LILRA6	chr19	q13.42	-1.82435	0.00803998	km2
SVIL	chr10	p11.23	-1.4619	0.000765508	km2
BACE2	chr21	q22.2	-1.26385	0.000224271	km2
S100A8	chr1	q21.3	-3.25165	0.000297387	km2
AQP9	chr15	q21.3	-2.42378	0.00102073	km2
SLC16A3	chr17	q25.3	-1.92523	0.000155262	km2
LSP1	chr11	p15.5	-1.35708	0.000561431	km2
GGT5	chr22	q11.23	-1.83843	0.000214723	km2
FCGBP	chr19	q13.2	-2.40307	0.000102751	km2
PHLDA3	chr1	q32.1	-1.56145	0.000182539	km2
MGST2	chr4	q31.1	-0.65937	0.00463066	km2
CASP7	chr10	q25.3	-1.0152	0.001206	km2
NOD1	chr7	p14.3	-0.714203	0.00449204	km2
EMP1	chr12	p13.1	-1.44109	0.00404498	km2
METRNL	chr17	q25.3	-1.53712	0.00695228	km2
COL6A2	chr21	q22.3	-2.38413	0.000930615	km2
CSDAP1	chr16	p11.2	-1.05455	0.00348482	km2
COLEC12	chr18	p11.32	-2.11373	0.000109663	km2
LIMK2	chr22	q12.2	-0.901	0.00140352	km2
PPP1R3B	chr8	p23.1	-1.16757	0.000156935	km2
DIO3	chr14	q32.31	-3.33838	0.000996901	km2
DENND3	chr8	q24.3	-0.886424	0.00733178	km2
B4GALT1	chr9	p21.1	-0.856009	0.00774955	km2
TACC1	chr8	p11.22	-0.519041	0.00778242	km2
BHLHE40	chr3	p26.1	-1.18812	0.00463309	km2
ITGB4	chr17	q25.1	-1.80559	0.00730512	km2
SERPINA5	chr14	q32.13	-2.82816	0.00583723	km2
LAMA5	chr20	q13.33	-0.94422	0.000980706	km2
ANXA5	chr4	q27	-0.605537	0.00233092	km2
SLCO1C1	chr12	p12.2	-0.909954	0.00719778	km2
LRRC69	chr8	q21.3	-2.27856	0.00410198	km2
PTRF	chr17	q21.2	-1.2723	0.00462775	km2
KREMEN1	chr22	q12.1	-1.19326	0.000843426	km2
IQGAP1	chr15	q26.1	-0.775864	0.00550874	km2
ADAMTS9	chr3	p14.1	-1.17861	0.00733178	km2
METTL7B	chr12	q13.2	-1.76545	0.00123024	km2
CHPF	chr2	q35	-1.37497	0.00187382	km2
IGFBP5	chr2	q35	-2.09555	0.00348482	km2
CACNB1	chr17	q12	-0.637493	0.00404662	km2
MICALL2	chr7	p22.3	-0.854405	0.00740093	km2
COL5A2	chr2	q32.2	-1.58336	0.000296241	km2
TNC	chr9	q33.1	-1.49535	0.000656586	km2
RND3	chr2	q23.3	-1.77777	0.00840218	km2
CCDC107	chr9	p13.3	-0.548347	0.000770456	km2
LAPTM4A	chr2	p24.1	-0.565526	0.00778242	km2
SH3BP5	chr3	p25.1	-0.884909	0.00846805	km2
WIPI1	chr17	q24.2	-0.838063	0.00298697	km2
SLA	chr8	q24.22	-1.26714	0.0043829	km2
VASN	chr16	p13.3	-1.814	0.000182539	km2
ALOX5AP	chr13	q12.3	-1.58724	0.00169948	km2
PLIN3	chr19	p13.3	-0.91254	0.0010937	km2
PPARG	chr3	p25.2	-0.999657	0.00213111	km2
MYOF	chr10	q23.33	-1.57062	0.000199374	km2
FAM47E	chr4	q21.1	-1.30994	0.000283613	km2
C5orf32	chr5	q31.3	-0.976205	0.000876126	km2
ANO6	chr12	q12	-0.967779	0.00102073	km2
RFTN1	chr3	p25.1	-1.63717	5.26984820681302e-05	km2
P4HA2	chr5	q31.1	-1.77788	7.52212223058704e-05	km2
RAB32	chr6	q24.3	-0.690653	0.00489802	km2
C1orf162	chr1	p13.2	-1.27995	8.02157288879853e-05	km2
CSNK1D	chr17	q25.3	-0.585586	0.00105063	km2
DYRK3	chr1	q32.1	-0.902356	0.00757341	km2
RSU1	chr10	p13	-0.67994	0.00156976	km2
DKK1	chr10	q21.1	-1.72667	0.00755009	km2
ZFYVE28	chr4	p16.3	-1.1126	0.000442715	km2
FGFRL1	chr4	p16.3	-1.93528	0.000818821	km2
RNASE4	chr14	q11.2	-1.60679	0.00151209	km2
FTHL17	chrX	p21.2	-1.02077	0.00269085	km2
HSD3B7	chr16	p11.2	-1.03437	0.00129941	km2
FAS	chr10	q23.31	-1.37661	0.0036955	km2
BAG3	chr10	q26.11	-1.34246	0.0012771	km2
TMBIM1	chr2	q35	-0.975962	0.00744134	km2
NDRG1	chr8	q24.22	-1.88211	0.00867015	km2
CAMK2N1	chr1	p36.12	-0.983598	0.00186746	km2
DYNLT3	chrX	p11.4	-0.875559	0.00265869	km2
VKORC1	chr16	p11.2	-0.827734	0.00136407	km2
MMP19	chr12	q13.2	-2.51109	0.00102073	km2
HS3ST2	chr16	p12.2	-1.39088	0.0054178	km2
S100A10	chr1	q21.3	-1.8111	0.000143194	km2
ITPR1	chr3	p26.1	-1.4497	0.000929914	km2
AHNAK2	chr14	q32.33	-2.05582	0.00388663	km2
PKM2	chr15	q23	-1.19069	0.0017938	km2
ENO2	chr12	p13.31	-1.10932	0.00327996	km2
RASD1	chr17	p11.2	-2.06209	0.0037463	km2
SUSD2	chr22	q11.23	-1.34345	0.00387038	km2
FAM134B	chr5	p15.1	-1.08976	0.00571274	km2
SYNPO	chr5	q33.1	-4.07276	0.00844698	km2
IL8	chr4	q13.3	-1.76666	0.00729077	km2
C15orf48	chr15	q21.1	-1.60244	0.00906833	km2
LRRC15	chr3	q29	-1.26018	0.00719778	km2
GPRC5A	chr12	p13.1	-1.96114	0.000199374	km2
HSPA6	chr1	q23.3	-2.59262	0.000283613	km2
PRSS23	chr11	q14.2	-1.81303	0.000421668	km2
CFLAR	chr2	q33.1	-0.936168	0.000957399	km2
GDF15	chr19	p13.11	-2.10751	0.00724926	km2
GCNT1	chr9	q21.13	-1.05452	0.00896904	km2
IL1RN	chr2	q13	-1.5117	0.000727238	km2
SLC2A3	chr12	p13.31	-1.68915	3.79554890457783e-05	km2
MCHR1	chr22	q13.2	-2.74935	0.000296241	km2
OXTR	chr3	p25.3	-1.3203	0.00277759	km2
STEAP3	chr2	q14.2	-2.30503	4.02567956736559e-05	km2
PLP2	chrX	p11.23	-1.63676	0.00011643	km2
DYSF	chr2	p13.2	-1.23823	0.00778242	km2
IGFBP4	chr17	q21.2	-1.6572	0.000440891	km2
HIC1	chr17	p13.3	-1.162	0.0012771	km2
ADAM12	chr10	q26.2	-1.97297	0.00233092	km2
FAM43A	chr3	q29	-0.894903	0.00757037	km2
GPX8	chr5	q11.2	-1.26904	0.00249541	km2
PECAM1	chr17	q23.3	-1.12924	0.00600557	km2
COL4A1	chr13	q34	-2.30991	0.00233092	km2
COL4A2	chr13	q34	-1.93255	0.00729077	km2
CD93	chr20	p11.21	-1.79744	0.00274887	km2
OLFML2A	chr9	q33.3	-1.40807	0.00319247	km2
ADORA2B	chr17	p12	-1.72613	0.000543339	km2
CCDC3	chr10	p13	-1.82938	0.0044393	km2
PLXND1	chr3	q22.1	-1.10719	0.00255729	km2
GPR124	chr8	p11.23	-1.13017	0.00750884	km2
LRRC32	chr11	q13.5	-1.65059	0.00368248	km2
C1QTNF6	chr22	q12.3	-1.1806	0.00734389	km2
FLVCR2	chr14	q24.3	-0.837368	0.00348962	km2
TMEM37	chr2	q14.2	-0.848722	0.00573602	km2
KCNJ8	chr12	p12.1	-1.23954	0.00227728	km2
VWF	chr12	p13.31	-1.56832	0.00750235	km2
MYH9	chr22	q12.3	-0.843528	0.00598176	km2
HEBP2	chr6	q23.3	-0.736076	0.00910793	km2
KCNE4	chr2	q36.1	-1.70041	0.00136392	km2
PAPSS2	chr10	q23.2	-1.13042	0.00761625	km2
SMTN	chr22	q12.2	-0.838622	0.00588564	km2
TPM2	chr9	p13.3	-0.929828	0.00920601	km2
MFSD6L	chr17	p13.1	-0.719086	0.00780058	km2
ANGPT2	chr8	p23.1	-2.26306	0.00579764	km2
APLN	chrX	q26.1	-1.73365	0.00488305	km2
NOX4	chr11	q14.3	-1.63629	0.00844698	km2
IFITM2	chr11	p15.5	-1.5239	0.00731313	km2
IFITM3	chr11	p15.5	-1.43117	0.00844698	km2
DNAJC22	chr12	q13.12	-0.801978	0.00951905	km2
PLEKHF1	chr19	q12	-1.19785	0.00104269	km2
PRR24	chr19	q13.32	-0.913738	0.00651215	km2
CCDC9	chr19	q13.32	-0.745671	0.000283613	km2
MAP3K6	chr1	p36.11	-1.9359	3.77532738092875e-06	km2
APOL2	chr22	q12.3	-2.30307	2.92073832924737e-05	km2
APOL4	chr22	q12.3	-1.63858	0.000815385	km2
IFFO2	chr1	p36.13	-0.845957	0.00476702	km2
ETV6	chr12	p13.2	-0.898322	0.00345391	km2
IER5L	chr9	q34.11	-1.82207	0.000224271	km2
ACTN1	chr14	q24.1	-2.09093	2.92073832924737e-05	km2
FOSL2	chr2	p23.2	-2.77434	3.52785526727155e-05	km2
PYGL	chr14	q22.1	-1.36636	0.00155574	km2
STAC2	chr17	q12	-2.30087	0.00552178	km2
MAPKAPK2	chr1	q32.1	-0.64779	0.000632885	km2
SLC39A1	chr1	q21.3	-0.545685	0.00412128	km2
NGFR	chr17	q21.33	-2.20969	0.0013188	km2
ROR2	chr9	q22.31	-1.58087	0.00978695	km2
SNAI2	chr8	q11.21	-1.60392	0.00180267	km2
COL12A1	chr6	q13	-2.00902	0.000421668	km2
PRR16	chr5	q23.1	-1.64792	0.00117425	km2
TGFB1I1	chr16	p11.2	-1.03947	0.00348962	km2
ESM1	chr5	q11.2	-3.36084	0.00513351	km2
FAM70B	chr13	q34	-1.01793	0.00170524	km2
UXS1	chr2	q12.2	-0.548109	0.00666964	km2
STEAP1	chr7	q21.13	-1.08542	0.00777846	km2
EDNRA	chr4	q31.22	-1.8164	0.000231596	km2
TNS1	chr2	q35	-1.25043	0.00180701	km2
TTYH3	chr7	p22.3	-0.756169	0.00693351	km2
HLX	chr1	q41	-1.26931	0.000231596	km2
MXRA5	chrX	p22.33	-2.04213	0.000901496	km2
BGN	chrX	q28	-1.50288	0.00332303	km2
MSC	chr8	q13.3	-0.822799	0.00719778	km2
MGST1	chr12	p12.3	-1.72234	0.00748883	km2
MYLK	chr3	q21.1	-1.38724	0.00757037	km2
RHOB	chr2	p24.1	-1.24258	0.00102275	km2
SNX33	chr15	q24.2	-0.58211	0.00293429	km2
EVC	chr4	p16.2	-0.649877	0.00719778	km2
GALNT11	chr7	q36.1	-0.472877	0.00719778	km2
FAH	chr15	q25.1	-1.0075	0.00293429	km2
ZBTB7B	chr1	q21.3	-0.927414	0.00794985	km2
APLNR	chr11	q12.1	-2.3993	0.000143194	km2
UBTD1	chr10	q24.1	-0.836089	0.000907251	km2
PRKG1	chr10	q11.23	-1.0808	0.004811	km2
SEMA4F	chr2	p13.1	-0.754077	0.00724926	km2
EBF1	chr5	q33.3	-1.51261	0.00530633	km2
NUMB	chr14	q24.2	-0.641009	0.00550874	km2
EMILIN1	chr2	p23.3	-2.16718	5.26984820681302e-05	km2
MMP14	chr14	q11.2	-1.31071	0.000187529	km2
EGFLAM	chr5	p13.2	-1.86023	0.000214723	km2
UAP1L1	chr9	q34.3	-0.743398	0.000700169	km2
S100A16	chr1	q21.3	-1.28168	0.00111595	km2
PXN	chr12	q24.23	-0.641454	0.00233092	km2
CIB1	chr15	q26.1	-0.615141	0.00404498	km2
CADPS	chr3	p14.2	-1.75737	0.00737733	km2
F2RL2	chr5	q13.3	-1.30237	0.00265968	km2
MECOM	chr3	q26.2	-1.21372	0.00441667	km2
VSTM2L	chr20	q11.23	-1.31145	0.00673972	km2
SLC2A4RG	chr20	q13.33	-0.962955	0.0061347	km2
PHPT1	chr9	q34.3	-0.441826	0.00738692	km2
ADAMTS12	chr5	p13.3	-0.809858	0.00693149	km2
DSG2	chr18	q12.1	-0.865929	0.00719778	km2
TMEM200A	chr6	q23.1	-1.52734	0.00466089	km2
CNR1	chr6	q15	-1.5701	0.00910793	km2
MKNK1	chr1	p33	-0.581574	0.00319959	km2
EMID1	chr22	q12.2	-1.40915	0.00265869	km2
TRPM4	chr19	q13.33	-0.786772	0.00727323	km2
FNDC4	chr2	p23.3	-1.0209	0.000946146	km2
KIRREL2	chr19	q13.12	-1.17415	0.00305788	km2
RGL1	chr1	q25.3	-0.82025	0.00564584	km2
GCKR	chr2	p23.3	-0.883361	0.000109663	km2
CASP6	chr4	q25	-0.755661	0.000470381	km2
ITIH1	chr3	p21.1	-2.18126	0.0023961	km2
SPINK1	chr5	q32	-1.23543	0.00400379	km2
ERO1L	chr14	q22.1	-1.30915	0.00180386	km2
CLEC5A	chr7	q34	-1.27027	0.000383494	km2
LOX	chr5	q23.2	-2.67592	0.000421668	km2
PLOD2	chr3	q24	-1.553	0.000587198	km2
ANGPTL4	chr19	p13.2	-3.73838	5.77748104927369e-05	km2
HK2	chr2	p12	-1.43098	0.000256404	km2
BNIP3	chr10	q26.3	-1.14972	0.00680976	km2
ZNF395	chr8	p21.1	-1.32396	0.00410653	km2
SLC2A1	chr1	p34.2	-1.41878	0.00348962	km2
C7orf68	chr7	q32.1	-1.64165	0.00444392	km2
LDHA	chr11	p15.1	-1.32498	0.00910793	km2
FUT11	chr10	q22.2	-0.912716	0.00108893	km2
PDK1	chr2	q31.1	-1.85008	0.00117299	km2
FAM115C	chr7	q35	-1.68239	0.00778242	km2
PFKFB4	chr3	p21.31	-0.868711	0.00853086	km2
ODZ4	chr11	q14.1	-0.76977	0.0017938	km2
EEF2K	chr16	p12.2	-0.787648	0.0010259	km2
C9orf21	chr9	q22.33	-0.641053	0.00754992	km2
TMEM8A	chr16	p13.3	-0.805739	0.00220952	km2
TEAD3	chr6	p21.31	-1.24008	0.00832965	km2
CCDC102B	chr18	q22.1	-0.90428	0.00348962	km2
NEXN	chr1	p31.1	-1.07334	0.00755009	km2
F3	chr1	p21.3	-1.52185	0.000580174	km2
TRIM47	chr17	q25.1	-1.61579	3.52785526727155e-05	km2
TPST1	chr7	q11.21	-1.26214	0.000129498	km2
TNFRSF1A	chr12	p13.31	-1.40834	5.52652068067841e-05	km2
OSMR	chr5	p13.1	-2.51685	0.000109663	km2
EHD2	chr19	q13.33	-1.2492	0.000283613	km2
SRPX	chrX	p11.4	-1.26116	0.000297387	km2
FAM20C	chr7	p22.3	-3.5521	3.52785526727155e-05	km2
ARSJ	chr4	q26	-2.24395	0.000296416	km2
CD44	chr11	p13	-2.37572	3.79554890457783e-05	km2
SLC39A14	chr8	p21.3	-1.91327	0.000421668	km2
BCKDK	chr16	p11.2	-0.499788	0.00844698	km2
CSRNP1	chr3	p22.2	-0.721635	0.00947299	km2
SLC44A3	chr1	p21.3	-1.40012	0.00398444	km2
GYS1	chr19	q13.33	-1.19034	0.000113778	km2
CNN3	chr1	p21.3	-0.960223	0.00296586	km2
